# Supplementary material for: Processing of Degraded Speech in Brain Disorders
Source: Brain Sci. 2021 Mar 20;11(3):394. doi: 10.3390/brainsci11030394 (PMC8003678; doi:10.3390/brainsci11030394)
Supplement: Supplementary file 1 [file brainsci-11-00394-s001.zip]

Archive with 10 entries (10 files):
- SoundfileA_natural.wav
- SoundfileB_accent.wav
- SoundfileC_babble.wav
- SoundfileD1_PRsilence.wav
- SoundfileD2_PRnoise.wav
- SoundfileE1_noisevocoded3ch.wav
- SoundfileE2_noisevocoded6ch.wav
- SoundfileE3_noisevocoded12ch.wav
- SoundfileF_timecompressed.wav
- SoundfileG_SWS.wav
